# Supplementary material for: The Combined Effect of Heat and Osmotic Stress on Suberization of Arabidopsis Roots
Source: Cells. 2022 Jul 29;11(15):2341. doi: 10.3390/cells11152341 (PMC9367520; doi:10.3390/cells11152341)
Supplement: Supplementary file 1 [file cells-11-02341-s001.zip]

Archive with 1 entries (1 files):
- cells-1822287-supplementary.pdf
